# Supplementary material for: Data-scientific validation of prediction models for the controlled syntheses of exfoliated nanosheets
Source: Nanoscale Adv. 2025 Jun 4;7(15):4620–7. doi: 10.1039/d5na00215j (PMC12177519; doi:10.1039/d5na00215j)
Supplement: NA-007-D5NA00215J-s002 [file NA-007-D5NA00215J-s002.zip]

Archive with 102 entries (99 files):
- TableS1_reduced-datasets_yield/
- TableS1_reduced-datasets_yield/yield_training_sample15-0.csv
- TableS1_reduced-datasets_yield/yield_training_sample15-1.csv
- TableS1_reduced-datasets_yield/yield_training_sample15-2.csv
- TableS1_reduced-datasets_yield/yield_training_sample15-3.csv
- TableS1_reduced-datasets_yield/yield_training_sample15-4.csv
- TableS1_reduced-datasets_yield/yield_training_sample15-5.csv
- TableS1_reduced-datasets_yield/yield_training_sample20-0.csv
- TableS1_reduced-datasets_yield/yield_training_sample20-1.csv
- TableS1_reduced-datasets_yield/yield_training_sample20-2.csv
- TableS1_reduced-datasets_yield/yield_training_sample20-3.csv
- TableS1_reduced-datasets_yield/yield_training_sample20-4.csv
- TableS1_reduced-datasets_yield/yield_training_sample20-5.csv
- TableS1_reduced-datasets_yield/yield_training_sample25-0.csv
- TableS1_reduced-datasets_yield/yield_training_sample25-1.csv
- TableS1_reduced-datasets_yield/yield_training_sample25-2.csv
- TableS1_reduced-datasets_yield/yield_training_sample25-3.csv
- TableS1_reduced-datasets_yield/yield_training_sample25-4.csv
- TableS1_reduced-datasets_yield/yield_training_sample25-5.csv
- TableS2_reduced-datasets_size/
- TableS2_reduced-datasets_size/size_training_sample20-0.csv
- TableS2_reduced-datasets_size/size_training_sample20-1.csv
- TableS2_reduced-datasets_size/size_training_sample20-2.csv
- TableS2_reduced-datasets_size/size_training_sample20-3.csv
- TableS2_reduced-datasets_size/size_training_sample20-4.csv
- TableS2_reduced-datasets_size/size_training_sample20-5.csv
- TableS2_reduced-datasets_size/size_training_sample25-0.csv
- TableS2_reduced-datasets_size/size_training_sample25-1.csv
- TableS2_reduced-datasets_size/size_training_sample25-2.csv
- TableS2_reduced-datasets_size/size_training_sample25-3.csv
- TableS2_reduced-datasets_size/size_training_sample25-4.csv
- TableS2_reduced-datasets_size/size_training_sample25-5.csv
- TableS2_reduced-datasets_size/size_training_sample30-0.csv
- TableS2_reduced-datasets_size/size_training_sample30-1.csv
- TableS2_reduced-datasets_size/size_training_sample30-2.csv
- TableS2_reduced-datasets_size/size_training_sample30-3.csv
- TableS2_reduced-datasets_size/size_training_sample30-4.csv
- TableS2_reduced-datasets_size/size_training_sample30-5.csv
- TableS2_reduced-datasets_size/size_training_sample35-0.csv
- TableS2_reduced-datasets_size/size_training_sample35-1.csv
- TableS2_reduced-datasets_size/size_training_sample35-2.csv
- TableS2_reduced-datasets_size/size_training_sample35-3.csv
- TableS2_reduced-datasets_size/size_training_sample35-4.csv
- TableS2_reduced-datasets_size/size_training_sample35-5.csv
- TableS2_reduced-datasets_size/size_training_sample40-0.csv
- TableS2_reduced-datasets_size/size_training_sample40-1.csv
- TableS2_reduced-datasets_size/size_training_sample40-2.csv
- TableS2_reduced-datasets_size/size_training_sample40-3.csv
- TableS2_reduced-datasets_size/size_training_sample40-4.csv
- TableS2_reduced-datasets_size/size_training_sample40-5.csv
- TableS2_reduced-datasets_size/size_training_sample45-0.csv
- TableS2_reduced-datasets_size/size_training_sample45-1.csv
- TableS2_reduced-datasets_size/size_training_sample45-2.csv
- TableS2_reduced-datasets_size/size_training_sample45-3.csv
- TableS2_reduced-datasets_size/size_training_sample45-4.csv
- TableS2_reduced-datasets_size/size_training_sample45-5.csv
- TableS3_reduced-datasets_size-distribution/
- TableS3_reduced-datasets_size-distribution/size-distribution_training_20-0.csv
- TableS3_reduced-datasets_size-distribution/size-distribution_training_20-1.csv
- TableS3_reduced-datasets_size-distribution/size-distribution_training_20-2.csv
- TableS3_reduced-datasets_size-distribution/size-distribution_training_20-3.csv
- TableS3_reduced-datasets_size-distribution/size-distribution_training_20-4.csv
- TableS3_reduced-datasets_size-distribution/size-distribution_training_20-5.csv
- TableS3_reduced-datasets_size-distribution/size-distribution_training_25-0.csv
- TableS3_reduced-datasets_size-distribution/size-distribution_training_25-1.csv
- TableS3_reduced-datasets_size-distribution/size-distribution_training_25-2.csv
- TableS3_reduced-datasets_size-distribution/size-distribution_training_25-3.csv
- TableS3_reduced-datasets_size-distribution/size-distribution_training_25-4.csv
- TableS3_reduced-datasets_size-distribution/size-distribution_training_25-5.csv
- TableS3_reduced-datasets_size-distribution/size-distribution_training_30-0.csv
- TableS3_reduced-datasets_size-distribution/size-distribution_training_30-1.csv
- TableS3_reduced-datasets_size-distribution/size-distribution_training_30-2.csv
- TableS3_reduced-datasets_size-distribution/size-distribution_training_30-3.csv
- TableS3_reduced-datasets_size-distribution/size-distribution_training_30-4.csv
- TableS3_reduced-datasets_size-distribution/size-distribution_training_30-5.csv
- TableS3_reduced-datasets_size-distribution/size-distribution_training_35-0.csv
- TableS3_reduced-datasets_size-distribution/size-distribution_training_35-1.csv
- TableS3_reduced-datasets_size-distribution/size-distribution_training_35-2.csv
- TableS3_reduced-datasets_size-distribution/size-distribution_training_35-3.csv
- TableS3_reduced-datasets_size-distribution/size-distribution_training_35-4.csv
- TableS3_reduced-datasets_size-distribution/size-distribution_training_35-5.csv
- TableS3_reduced-datasets_size-distribution/size-distribution_training_40-0.csv
- TableS3_reduced-datasets_size-distribution/size-distribution_training_40-1.csv
- TableS3_reduced-datasets_size-distribution/size-distribution_training_40-2.csv
- TableS3_reduced-datasets_size-distribution/size-distribution_training_40-3.csv
- TableS3_reduced-datasets_size-distribution/size-distribution_training_40-4.csv
- TableS3_reduced-datasets_size-distribution/size-distribution_training_40-5.csv
- TableS3_reduced-datasets_size-distribution/size-distribution_training_45-0.csv
- TableS3_reduced-datasets_size-distribution/size-distribution_training_45-1.csv
- TableS3_reduced-datasets_size-distribution/size-distribution_training_45-2.csv
- TableS3_reduced-datasets_size-distribution/size-distribution_training_45-3.csv
- TableS3_reduced-datasets_size-distribution/size-distribution_training_45-4.csv
- TableS3_reduced-datasets_size-distribution/size-distribution_training_45-5.csv
- TableS3_reduced-datasets_size-distribution/size-distribution_training_50-0.csv
- TableS3_reduced-datasets_size-distribution/size-distribution_training_50-1.csv
- TableS3_reduced-datasets_size-distribution/size-distribution_training_50-2.csv
- TableS3_reduced-datasets_size-distribution/size-distribution_training_50-3.csv
- TableS3_reduced-datasets_size-distribution/size-distribution_training_50-4.csv
- TableS3_reduced-datasets_size-distribution/size-distribution_training_50-5.csv
- TableS1_yield_training.csv
- TableS2_size_training.csv
- TableS3_size-distribution_training.csv
