# Supplementary material for: Data-scientific validation of prediction models for the controlled syntheses of exfoliated nanosheets
Source: Nanoscale Adv. 2025 Jun 4;7(15):4620–7. doi: 10.1039/d5na00215j (PMC12177519; doi:10.1039/d5na00215j)
Supplement: NA-007-D5NA00215J-s002 [file NA-007-D5NA00215J-s002.zip › TableS1_reduced-datasets_yield/yield_training_sample25-4.csv]

	Unnamed: 0	Host	Guest	Medium	x2	x4	x5	x8	x10	x14	x16	x17	x18	x36	x40	y1
22	24	TiO2	NEA	Water	0.149	100	1.0	0.89	72.6	2.43	15.5	16.0	42.3	0.98	39.2	10.4
21	18	TiO2	OHBA	DMSO	0.471	189	1.1	1.99	45.7	5.16	18.4	16.4	10.2	3.32	10.0	73.0
0	11	TiO2	FBA	NMP	0.531	202	1.03	1.67	40.8	4.3	18.0	12.3	7.2	0.69	6.3	25.3
3	15	TiO2	OHBA	Ethanol	0.411	78	0.78	1.08	24.0	1.94	15.8	8.8	19.4	0.11	9.8	45.4
12	10	TiO2	BA	Acetone	0.436	58	0.78	0.3	26.2	3.23	15.5	10.4	7.0	1.74	8.8	12.2
10	3	TiO2	NH2BA	Acetonitrile	0.319	82	0.78	0.34	31.8	3.93	15.3	18.0	6.1	2.67	15.6	10.8
6	17	TiO2	OHBA	DMF	0.429	153	0.94	0.8	37.1	4.37	17.4	13.7	11.3	2.54	8.1	67.1
11	16	TiO2	OHBA	NMP	0.531	202	1.03	1.67	40.8	4.3	18.0	12.3	7.2	2.47	8.6	57.1
2	28	TiO2	NEA	Chloroform	0.287	61	1.48	0.54	29.9	1.53	17.8	3.1	5.7	0.08	3.5	55.3
4	20	TiO2	TpCNH2	Methanol	0.287	65	0.79	0.55	24.0	2.11	15.1	12.3	22.3	0.01	16.3	21.1
19	7	TiO2	CH3BA	Water	0.149	100	1.0	0.89	72.6	2.43	15.5	16.0	42.3	1.26	38.0	10.0
17	22	TiO2	TpCNH2	DMF	0.429	153	0.94	0.8	37.1	4.37	17.4	13.7	11.3	2.28	9.0	22.1
15	2	TiO2	NH2BA	Water	0.149	100	1.0	0.89	72.6	2.43	15.5	16.0	42.3	1.17	32.6	62.1
16	4	TiO2	NH2BA	NMP	0.531	202	1.03	1.67	40.8	4.3	18.0	12.3	7.2	3.04	8.2	12.0
24	8	TiO2	CH3BA	Methanol	0.287	65	0.79	0.55	24.0	2.11	15.1	12.3	22.3	0.94	18.9	14.1
13	6	TiO2	NH2BA	DMSO	0.471	189	1.1	1.99	45.7	5.16	18.4	16.4	10.2	3.9	10.1	36.6
7	29	TiO2	NEA	DMF	0.429	153	0.94	0.8	37.1	4.37	17.4	13.7	11.3	2.93	11.9	44.1
9	0	TiO2	C14NH2	NMP	0.531	202	1.03	1.67	40.8	4.3	18.0	12.3	7.2	3.06	11.1	13.6
18	13	TiO2	OHBA	Water	0.149	100	1.0	0.89	72.6	2.43	15.5	16.0	42.3	0.6	31.3	65.8
20	9	TiO2	BA	Methanol	0.287	65	0.79	0.55	24.0	2.11	15.1	12.3	22.3	0.62	18.6	21.5
8	19	TiO2	TpCNH2	Water	0.149	100	1.0	0.89	72.6	2.43	15.5	16.0	42.3	0.34	34.7	59.7
1	21	TiO2	TpCNH2	NMP	0.531	202	1.03	1.67	40.8	4.3	18.0	12.3	7.2	2.21	7.7	14.3
5	25	TiO2	NEA	Methanol	0.287	65	0.79	0.55	24.0	2.11	15.1	12.3	22.3	0.66	20.4	62.1
23	27	TiO2	NEA	Acetone	0.436	58	0.78	0.3	26.2	3.23	15.5	10.4	7.0	1.78	10.3	13.0
14	12	TiO2	FBA	DMF	0.429	153	0.94	0.8	37.1	4.37	17.4	13.7	11.3	0.77	8.9	21.8
