# Supplementary material for: Data-scientific validation of prediction models for the controlled syntheses of exfoliated nanosheets
Source: Nanoscale Adv. 2025 Jun 4;7(15):4620–7. doi: 10.1039/d5na00215j (PMC12177519; doi:10.1039/d5na00215j)
Supplement: NA-007-D5NA00215J-s002 [file NA-007-D5NA00215J-s002.zip › TableS2_reduced-datasets_size/size_training_sample30-4.csv]

	Unnamed: 0	Host	Guest	Medium	x1	x3	x4	x5	x14	x15	x16	x17	x18	x19	x20	x21	x30	x31	x32	x34	x36	x40	y2
32	2	TiO2	C14NH2	DMSO	78.13	18.54	189.0	1.0953700000000002	5.159	7.93e-40	18.4	16.4	10.2	213.41	2.8e-39	1.2374563	16.1	2.3	4.1	2e-39	3.921557	16.037	0.2406
44	40	TiO2	NEA	Acetonitrile	41.05	-43.83	81.6	0.77649	3.927	3.89e-40	15.3	18.0	6.1	171.24	2.23e-39	1.4487434	19.5	4.0	5.9	1.85e-39	2.4782566000000004	16.328	0.309333333
4	12	TiO2	CH3BA	DMSO	78.13	18.54	189.0	1.0953700000000002	5.159	7.93e-40	18.4	16.4	10.2	121.18	1.4999999999999995e-39	1.1693861	18.8	4.8	6.6	7.07e-40	3.9896272000000006	12.172	0.202133333
15	27	TiO2	OHBA	Acetone	58.05	-94.7	58.08	0.7844	3.228	5.900000000000001e-40	15.5	10.4	7.0	123.16	1.36e-39	1.8343961	19.6	7.2	13.4	7.74e-40	1.3939039	10.883	0.344733333
38	36	TiO2	TpCNH2	NMP	99.13	-24.4	202.0	1.0259	4.301	1.0199999999999996e-39	18.0	12.3	7.2	113.18	1.19e-39	2.0933879	19.3	5.6	10.1	1.74e-40	2.2076656000000003	7.75	0.240933333
20	13	TiO2	BA	Methanol	32.04	-97.68	64.55	0.78637	2.106	2.6499999999999997e-40	15.1	12.3	22.3	107.16	1.28e-39	1.4883251	18.8	4.6	7.1	1.0099999999999997e-39	0.6171889	18.577	0.211533333
16	37	TiO2	TpCNH2	DMF	73.09	-60.43	153.0	0.94387	4.375	7.23e-40	17.4	13.7	11.3	113.18	1.19e-39	2.0933879	19.3	5.6	10.1	4.71e-40	2.2815362	9.027	0.306133333
7	25	TiO2	OHBA	Methanol	32.04	-97.68	64.55	0.78637	2.106	2.6499999999999997e-40	15.1	12.3	22.3	123.16	1.36e-39	1.8343961	19.6	7.2	13.4	1.1e-39	0.2711179	13.646	0.1548
18	24	TiO2	OHBA	Water	18.02	0.0	99.974	0.99707	2.4290000000000003	8.640000000000001e-41	15.5	16.0	42.3	123.16	1.36e-39	1.8343961	19.6	7.2	13.4	1.28e-39	0.5950039	31.303	0.1478
11	28	TiO2	OHBA	THF	72.11	-108.39	65.96	0.8892	2.264	7.51e-40	16.8	5.7	8.0	123.16	1.36e-39	1.8343961	19.6	7.2	13.4	6.13e-40	0.4292044	7.922999999999999	0.4922
22	19	TiO2	FBA	Acetonitrile	41.05	-43.83	81.6	0.77649	3.927	3.89e-40	15.3	18.0	6.1	125.15	1.28e-39	3.6089273	18.7	6.2	7.3	8.9e-40	0.31807270000000004	13.672	0.174133333
37	3	TiO2	NH2BA	Water	18.02	0.0	99.974	0.99707	2.4290000000000003	8.640000000000001e-41	15.5	16.0	42.3	122.17	1.4599999999999995e-39	1.2570861999999998	19.9	7.0	12.2	1.38e-39	1.1723138000000002	32.626	0.161866667
12	33	TiO2	TpCNH2	Methanol	32.04	-97.68	64.55	0.78637	2.106	2.6499999999999997e-40	15.1	12.3	22.3	113.18	1.19e-39	2.0933879	19.3	5.6	10.1	9.289999999999997e-40	0.0121261	16.257	0.248
41	9	TiO2	CH3BA	Acetonitrile	41.05	-43.83	81.6	0.77649	3.927	3.89e-40	15.3	18.0	6.1	121.18	1.4999999999999995e-39	1.1693861	18.8	4.8	6.6	1.41e-39	1.2600139	37.993	0.211666667
26	26	TiO2	OHBA	Ethanol	46.07	-114.49	78.29	0.78493	1.942	4.5599999999999995e-40	15.8	8.8	19.4	123.16	1.36e-39	1.8343961	19.6	7.2	13.4	9.08e-40	0.1076114	9.814	0.198333333
25	43	TiO2	NEA	Acetone	58.05	-94.7	58.08	0.7844	3.228	5.900000000000001e-40	15.5	10.4	7.0	171.24	2.23e-39	1.4487434	19.5	4.0	5.9	1.64e-39	1.7795566000000005	10.304	0.3314
43	23	TiO2	FBA	DMSO	78.13	18.54	189.0	1.0953700000000002	5.159	7.93e-40	18.4	16.4	10.2	125.15	1.28e-39	3.6089273	18.7	6.2	7.3	5.5599999999999995e-40	0.7659968	8.889	0.243933333
13	15	TiO2	BA	Acetone	58.05	-94.7	58.08	0.7844	3.228	5.900000000000001e-40	15.5	10.4	7.0	107.16	1.28e-39	1.4883251	18.8	4.6	7.1	6.89e-40	1.7399749	8.787	0.2082
10	22	TiO2	FBA	DMF	73.09	-60.43	153.0	0.94387	4.375	7.23e-40	17.4	13.7	11.3	125.15	1.28e-39	3.6089273	18.7	6.2	7.3	5.5599999999999995e-40	0.7659968	8.889	0.1684
19	45	TiO2	NEA	NMP	99.13	-24.4	202.0	1.0259	4.301	1.0199999999999996e-39	18.0	12.3	7.2	171.24	2.23e-39	1.4487434	19.5	4.0	5.9	1.2199999999999994e-39	2.8523101000000004	8.921	0.140533333
28	17	TiO2	BA	DMSO	78.13	18.54	189.0	1.0953700000000002	5.159	7.93e-40	18.4	16.4	10.2	107.16	1.28e-39	1.4883251	18.8	4.6	7.1	4.86e-40	3.6706882	12.227	0.481866667
35	21	TiO2	FBA	Ethanol	46.07	-114.49	78.29	0.78493	1.942	4.5599999999999995e-40	15.8	8.8	19.4	125.15	1.28e-39	3.6089273	18.7	6.2	7.3	8.23e-40	1.6669198	13.668	0.300266667
27	32	TiO2	TpCNH2	Water	18.02	0.0	99.974	0.99707	2.4290000000000003	8.640000000000001e-41	15.5	16.0	42.3	113.18	1.19e-39	2.0933879	19.3	5.6	10.1	1.1099999999999999e-39	0.3360121	34.681	0.1786
17	20	TiO2	FBA	Methanol	32.04	-97.68	64.55	0.78637	2.106	2.6499999999999997e-40	15.1	12.3	22.3	125.15	1.28e-39	3.6089273	18.7	6.2	7.3	1.0099999999999997e-39	1.5034133	17.721	0.17373333300000002
42	8	TiO2	CH3BA	Water	18.02	0.0	99.974	0.99707	2.4290000000000003	8.640000000000001e-41	15.5	16.0	42.3	121.18	1.4999999999999995e-39	1.1693861	18.8	4.8	6.6	1.41e-39	1.2600139	37.993	0.5156
33	41	TiO2	NEA	Methanol	32.04	-97.68	64.55	0.78637	2.106	2.6499999999999997e-40	15.1	12.3	22.3	171.24	2.23e-39	1.4487434	19.5	4.0	5.9	1.97e-39	0.6567706	20.379	0.214
14	16	TiO2	BA	NMP	99.13	-24.4	202.0	1.0259	4.301	1.0199999999999996e-39	18.0	12.3	7.2	107.16	1.28e-39	1.4883251	18.8	4.6	7.1	2.6e-40	2.8127284	7.865	0.197933333
2	11	TiO2	CH3BA	NMP	99.13	-24.4	202.0	1.0259	4.301	1.0199999999999996e-39	18.0	12.3	7.2	121.18	1.4999999999999995e-39	1.1693861	18.8	4.8	6.6	4.809999999999998e-40	3.1316674	7.692	0.21600000000000005
24	38	TiO2	TpCNH2	DMSO	78.13	18.54	189.0	1.0953700000000002	5.159	7.93e-40	18.4	16.4	10.2	113.18	1.19e-39	2.0933879	19.3	5.6	10.1	4e-40	3.0656254	10.949000000000002	0.222066667
31	14	TiO2	BA	Ethanol	46.07	-114.49	78.29	0.78493	1.942	4.5599999999999995e-40	15.8	8.8	19.4	107.16	1.28e-39	1.4883251	18.8	4.6	7.1	8.23e-40	0.4536824	14.315	0.452933333
