# Supplementary material for: Data-scientific validation of prediction models for the controlled syntheses of exfoliated nanosheets
Source: Nanoscale Adv. 2025 Jun 4;7(15):4620–7. doi: 10.1039/d5na00215j (PMC12177519; doi:10.1039/d5na00215j)
Supplement: NA-007-D5NA00215J-s002 [file NA-007-D5NA00215J-s002.zip › TableS3_reduced-datasets_size-distribution/size-distribution_training_20-0.csv]

	Host	Guest	Medium	x4	x8	x10	x13	x14	x16	x17	x18	x21	x30	x31	x32	x36	x40	x41	y3
53	TiO2	C18NH2	Benzaldehyde	178	1.4	40.72	73.098	3.6800923	18.9	8	6.2	1.2367235	16	1.8	3.4	2.4433688	8.939798655	1.5	0.627
33	TiO2	BA	Benzaldehyde	178	1.4	40.72	73.098	3.6800923	18.9	8	6.2	1.4883251	18.8	4.6	7.1	2.1917672	3.522782991	1.5	0.281
48	TiO2	MeBA	Benzaldehyde	178	1.4	40.72	73.098	3.6800923	18.9	8	6.2	1.1693861	18.8	4.8	6.6	2.5107062	3.231098884	1.5	0.493
26	TiO2	NH2BA	2-Aminoethanol	171.1	18.95	48.89	64.53	1.2169031	17.8	10.3	21.3	1.2570862	19.9	7	12.2	0.0401831	10.5517771	1.5	0.054
11	MnO2	OMeBA	2-Ethoxyethanol	135.1	1.84	28.2	93.721	0.46897346	16.2	8.1	13.9	1.3346895	19	6.5	8	0.86571604	8.290355843	3.66	0.133
2	Co(OH)2	PhBX	Benzaldehyde	178	1.4	40.72	73.098	3.6800923	18.9	8	6.2	3.2528864	18.2	6	10.2	0.4272059	4.686149806	3.72	0.026
32	TiO2	CH3BA	DMSO	189	1.991	45.75	52.99	5.159	18.4	16.4	10.2	1.1693861	18.8	4.8	6.6	3.9896139	12.172	1.5	0.279
42	TiO2	BA	DMSO	189	1.991	45.75	52.99	5.159	18.4	16.4	10.2	1.4883251	18.8	4.6	7.1	3.6706749	12.227	1.5	0.334
45	TiO2	NEA	DMF	153	0.802	37.1	68.09	4.375	17.4	13.7	11.3	1.4487434	19.5	4	5.9	2.9262566	11.87	1.5	0.352
30	TiO2	OMeBA	DEG	245	32	46.97	97.302	2.3413	16	6	6.7	1.3346895	19	6.5	8	1.0066105	6.159545438	1.5	0.215
4	Co(OH)2	AQS	Acetonitrile	81.6	0.341	31.78	30.76	3.927	15.3	18	6.1	5.6695389	21.8	18.9	15.5	1.7425389	16.0676694	3.72	0.112
10	Co(OH)2	PhMe	Benzaldehyde	178	1.4	40.72	73.098	3.6800923	18.9	8	6.2	1.8594151	18.8	5.9	11.2	1.8206772	5.42678542	3.72	0.328
28	TiO2	BXPA	DEG	245	32	46.97	97.302	2.3413	16	6	6.7	2.1837853	16.1	5.1	7	0.1575147	0.969535971	1.5	0.11
22	TiO2	NH2BA	1-Propanol	97.15	1.945	25.26	71.553	1.8427732	15.7	6.8	17.4	1.2570862	19.9	7	12.2	0.585687	9.881295462	1.5	0.038
31	TiO2	OMeBA	2-Methoxyethanol	124.5	1.71	33.3	74.963	0.34108798	16.4	9.2	15.8	1.3346895	19	6.5	8	0.99360152	9.755511263	1.5	0.241
38	TiO2	FBA	Acetonitrile	81.6	0.341	31.78	30.76	3.927	15.3	18	6.1	3.6089273	18.7	6.2	7.3	0.3180727	13.672	1.5	0.309
37	TiO2	CH3BA	NMP	202	1.666	40.79	91.68	4.301	18	12.3	7.2	1.1693861	18.8	4.8	6.6	3.1316139	7.692	1.5	0.305
7	Co(OH)2	C6-COOH	DEG	245	32	46.97	97.302	2.3413	16	6	6.7	1.9300127	16.3	5.4	11	0.4112873	4.3829214	3.72	0.286
14	MnO2	VBA	Benzaldehyde	178	1.4	40.72	73.098	3.6800923	18.9	8	6.2	1.7914966	18.6	4.5	6.2	1.8885957	3.551056181	3.66	0.153
27	TiO2	C6	DEG	245	32	46.97	97.302	2.3413	16	6	6.7	1.2435419	16	3.9	7.5	1.0977581	2.247220505	1.5	0.078
