# Supplementary material for: Data-scientific validation of prediction models for the controlled syntheses of exfoliated nanosheets
Source: Nanoscale Adv. 2025 Jun 4;7(15):4620–7. doi: 10.1039/d5na00215j (PMC12177519; doi:10.1039/d5na00215j)
Supplement: NA-007-D5NA00215J-s002 [file NA-007-D5NA00215J-s002.zip › TableS3_reduced-datasets_size-distribution/size-distribution_training_30-1.csv]

	Host	Guest	Medium	x4	x8	x10	x13	x14	x16	x17	x18	x21	x30	x31	x32	x36	x40	x41	y3
30	TiO2	OMeBA	DEG	245	32	46.97	97.302	2.3413	16	6	6.7	1.3346895	19	6.5	8	1.0066105	6.159545438	1.5	0.215
2	Co(OH)2	PhBX	Benzaldehyde	178	1.4	40.72	73.098	3.6800923	18.9	8	6.2	3.2528864	18.2	6	10.2	0.4272059	4.686149806	3.72	0.026
44	TiO2	C18NH2	Benzonitrile	191.1	1.24	38.79	66.261	4.5911	18.8	12	3.3	1.2367235	16	1.8	3.4	3.3543765	11.63658025	1.5	0.35
32	TiO2	CH3BA	DMSO	189	1.991	45.75	52.99	5.159	18.4	16.4	10.2	1.1693861	18.8	4.8	6.6	3.9896139	12.172	1.5	0.279
31	TiO2	OMeBA	2-Methoxyethanol	124.5	1.71	33.3	74.963	0.34108798	16.4	9.2	15.8	1.3346895	19	6.5	8	0.99360152	9.755511263	1.5	0.241
47	TiO2	CH3BA	Water	99.974	0.8903	72.59	14.74	2.429	15.5	16	42.3	1.1693861	18.8	4.8	6.6	1.2596139	37.993	1.5	0.444
34	TiO2	OHBA	DMF	153	0.802	37.1	68.09	4.375	17.4	13.7	11.3	1.8343961	19.6	7.2	13.4	2.5406039	8.125	1.5	0.301
40	TiO2	TpCNH2	Acetone	58.08	0.3029	26.23	56.04	3.228	15.5	10.4	7	2.0933879	19.3	5.6	10.1	1.1346121	9.508	1.5	0.317
46	TiO2	NEA	Acetonitrile	81.6	0.341	31.78	30.76	3.927	15.3	18	6.1	1.4487434	19.5	4	5.9	2.4782566	16.328	1.5	0.41
19	Nb6O17	MeBA	Benzaldehyde	178	1.4	40.72	73.098	3.6800923	18.9	8	6.2	1.1693861	18.8	4.8	6.6	2.5107062	3.231098884	5.79	0.153
10	Co(OH)2	PhMe	Benzaldehyde	178	1.4	40.72	73.098	3.6800923	18.9	8	6.2	1.8594151	18.8	5.9	11.2	1.8206772	5.42678542	3.72	0.328
3	Co(OH)2	PhMe	PropyleneCarbonate	242	2.76	40.9	67.815	6.1888619	17.4	18.6	7.4	1.8594151	18.8	5.9	11.2	4.3294468	13.54880068	3.72	0.045
21	Nb6O17	DAMN	Water	99.974	0.8903	72.59	14.74	2.429	15.5	16	42.3	8.0632593	19.4	20.5	14.5	5.6342593	29.22208069	5.79	0.705
50	TiO2	NEA	DMSO	189	1.991	45.75	52.99	5.159	18.4	16.4	10.2	1.4487434	19.5	4	5.9	3.7102566	13.308	1.5	0.532
39	TiO2	C14NH2	NMP	202	1.666	40.79	91.68	4.301	18	12.3	7.2	1.2374563	16.1	2.3	4.1	3.0635437	11.138	1.5	0.312
42	TiO2	BA	DMSO	189	1.991	45.75	52.99	5.159	18.4	16.4	10.2	1.4883251	18.8	4.6	7.1	3.6706749	12.227	1.5	0.334
24	TiO2	NH2BA	Benzylalcohol	205.41	5.582	38.25	87.331	2.0636368	18.4	6.3	13.7	1.2570862	19.9	7	12.2	0.8065506	3.42636834	1.5	0.045
52	TiO2	C14NH2	Benzonitrile	191.1	1.24	38.79	66.261	4.5911	18.8	12	3.3	1.2374563	16.1	2.3	4.1	3.3536437	11.13058848	1.5	0.61
41	TiO2	NEA	Chloroform	61.18	0.5357	29.87	15	1.528	17.8	3.1	5.7	1.4487434	19.5	4	5.9	0.0792566	3.523	1.5	0.331
35	TiO2	BA	Acetone	58.08	0.3029	26.23	56.04	3.228	15.5	10.4	7	1.4883251	18.8	4.6	7.1	1.7396749	8.787	1.5	0.302
26	TiO2	NH2BA	2-Aminoethanol	171.1	18.95	48.89	64.53	1.2169031	17.8	10.3	21.3	1.2570862	19.9	7	12.2	0.0401831	10.5517771	1.5	0.054
13	MnO2	C18NH2	Ethylacetate	77.11	0.426	26.25538479	77.973	4.9505444	15.8	5.3	7.2	1.2367235	16	1.8	3.4	3.7138209	5.181698563	3.66	0.147
22	TiO2	NH2BA	1-Propanol	97.15	1.945	25.26	71.553	1.8427732	15.7	6.8	17.4	1.2570862	19.9	7	12.2	0.585687	9.881295462	1.5	0.038
45	TiO2	NEA	DMF	153	0.802	37.1	68.09	4.375	17.4	13.7	11.3	1.4487434	19.5	4	5.9	2.9262566	11.87	1.5	0.352
27	TiO2	C6	DEG	245	32	46.97	97.302	2.3413	16	6	6.7	1.2435419	16	3.9	7.5	1.0977581	2.247220505	1.5	0.078
17	MnO2	API	Benzylalcohol	205.41	5.582	38.25	87.331	2.0636368	18.4	6.3	13.7	5.1446738	18.3	8.5	8.3	3.081037	5.834380858	3.66	0.25
49	TiO2	API	Benzylalcohol	205.41	5.582	38.25	87.331	2.0636368	18.4	6.3	13.7	5.1446738	18.3	8.5	8.3	3.081037	5.834380858	1.5	0.509
33	TiO2	BA	Benzaldehyde	178	1.4	40.72	73.098	3.6800923	18.9	8	6.2	1.4883251	18.8	4.6	7.1	2.1917672	3.522782991	1.5	0.281
23	TiO2	NH2BA	1-Butanol	117.25	3	27.18	90.316	1.8754992	16	5.7	15.8	1.2570862	19.9	7	12.2	0.618413	8.688498144	1.5	0.038
4	Co(OH)2	AQS	Acetonitrile	81.6	0.341	31.78	30.76	3.927	15.3	18	6.1	5.6695389	21.8	18.9	15.5	1.7425389	16.0676694	3.72	0.112
