# Supplementary material for: Data-scientific validation of prediction models for the controlled syntheses of exfoliated nanosheets
Source: Nanoscale Adv. 2025 Jun 4;7(15):4620–7. doi: 10.1039/d5na00215j (PMC12177519; doi:10.1039/d5na00215j)
Supplement: NA-007-D5NA00215J-s002 [file NA-007-D5NA00215J-s002.zip › TableS3_reduced-datasets_size-distribution/size-distribution_training_30-2.csv]

	Host	Guest	Medium	x4	x8	x10	x13	x14	x16	x17	x18	x21	x30	x31	x32	x36	x40	x41	y3
32	TiO2	CH3BA	DMSO	189	1.991	45.75	52.99	5.159	18.4	16.4	10.2	1.1693861	18.8	4.8	6.6	3.9896139	12.172	1.5	0.279
27	TiO2	C6	DEG	245	32	46.97	97.302	2.3413	16	6	6.7	1.2435419	16	3.9	7.5	1.0977581	2.247220505	1.5	0.078
48	TiO2	MeBA	Benzaldehyde	178	1.4	40.72	73.098	3.6800923	18.9	8	6.2	1.1693861	18.8	4.8	6.6	2.5107062	3.231098884	1.5	0.493
41	TiO2	NEA	Chloroform	61.18	0.5357	29.87	15	1.528	17.8	3.1	5.7	1.4487434	19.5	4	5.9	0.0792566	3.523	1.5	0.331
51	TiO2	C14NH2	DMSO	189	1.991	45.75	52.99	5.159	18.4	16.4	10.2	1.2374563	16.1	2.3	4.1	3.9215437	16.037	1.5	0.549
0	BST	MeBA	1,3-Dioxolane	78	0.59	31.2	60.838	1.4851083	17.3	9.2	8.9	1.1693861	18.8	4.8	6.6	0.3157222	5.800862005	2.75	0.088
28	TiO2	BXPA	DEG	245	32	46.97	97.302	2.3413	16	6	6.7	2.1837853	16.1	5.1	7	0.1575147	0.969535971	1.5	0.11
1	BST	PEA	DEG	245	32	46.97	97.302	2.3413	16	6	6.7	2.477785	18.8	7.3	8.8	0.136485	6.120457499	2.75	0.269
39	TiO2	C14NH2	NMP	202	1.666	40.79	91.68	4.301	18	12.3	7.2	1.2374563	16.1	2.3	4.1	3.0635437	11.138	1.5	0.312
13	MnO2	C18NH2	Ethylacetate	77.11	0.426	26.25538479	77.973	4.9505444	15.8	5.3	7.2	1.2367235	16	1.8	3.4	3.7138209	5.181698563	3.66	0.147
9	Co(OH)2	AQS	PropyleneCarbonate	242	2.76	40.9	67.815	6.1888619	17.4	18.6	7.4	5.6695389	21.8	18.9	15.5	0.519323	11.96411301	3.72	0.31
10	Co(OH)2	PhMe	Benzaldehyde	178	1.4	40.72	73.098	3.6800923	18.9	8	6.2	1.8594151	18.8	5.9	11.2	1.8206772	5.42678542	3.72	0.328
38	TiO2	FBA	Acetonitrile	81.6	0.341	31.78	30.76	3.927	15.3	18	6.1	3.6089273	18.7	6.2	7.3	0.3180727	13.672	1.5	0.309
50	TiO2	NEA	DMSO	189	1.991	45.75	52.99	5.159	18.4	16.4	10.2	1.4487434	19.5	4	5.9	3.7102566	13.308	1.5	0.532
49	TiO2	API	Benzylalcohol	205.41	5.582	38.25	87.331	2.0636368	18.4	6.3	13.7	5.1446738	18.3	8.5	8.3	3.081037	5.834380858	1.5	0.509
23	TiO2	NH2BA	1-Butanol	117.25	3	27.18	90.316	1.8754992	16	5.7	15.8	1.2570862	19.9	7	12.2	0.618413	8.688498144	1.5	0.038
44	TiO2	C18NH2	Benzonitrile	191.1	1.24	38.79	66.261	4.5911	18.8	12	3.3	1.2367235	16	1.8	3.4	3.3543765	11.63658025	1.5	0.35
17	MnO2	API	Benzylalcohol	205.41	5.582	38.25	87.331	2.0636368	18.4	6.3	13.7	5.1446738	18.3	8.5	8.3	3.081037	5.834380858	3.66	0.25
52	TiO2	C14NH2	Benzonitrile	191.1	1.24	38.79	66.261	4.5911	18.8	12	3.3	1.2374563	16.1	2.3	4.1	3.3536437	11.13058848	1.5	0.61
30	TiO2	OMeBA	DEG	245	32	46.97	97.302	2.3413	16	6	6.7	1.3346895	19	6.5	8	1.0066105	6.159545438	1.5	0.215
47	TiO2	CH3BA	Water	99.974	0.8903	72.59	14.74	2.429	15.5	16	42.3	1.1693861	18.8	4.8	6.6	1.2596139	37.993	1.5	0.444
12	MnO2	OMeBA	Cyclohexane	80.74	0.98	27.62	110.665	0	16.6	0.1	0.1	1.3346895	19	6.5	8	1.3346895	11.24322018	3.66	0.139
29	TiO2	NH2BA	Benzylalcohol	205.41	5.582	38.25	87.331	2.0636368	18.4	6.3	13.7	1.2570862	19.9	7	12.2	0.8065506	3.42636834	1.5	0.189
37	TiO2	CH3BA	NMP	202	1.666	40.79	91.68	4.301	18	12.3	7.2	1.1693861	18.8	4.8	6.6	3.1316139	7.692	1.5	0.305
16	MnO2	C18NH2	DMF	153	0.802	37.1	68.09	4.375	17.4	13.7	11.3	1.2367235	16	1.8	3.4	3.1382765	14.55541136	3.66	0.204
2	Co(OH)2	PhBX	Benzaldehyde	178	1.4	40.72	73.098	3.6800923	18.9	8	6.2	3.2528864	18.2	6	10.2	0.4272059	4.686149806	3.72	0.026
25	TiO2	NH2BA	Ethyleneglycol	197.85	23.5	48.4	56.349	0	17.8	13.5	27.4	1.2570862	19.9	7	12.2	1.2570862	17.05667025	1.5	0.053
19	Nb6O17	MeBA	Benzaldehyde	178	1.4	40.72	73.098	3.6800923	18.9	8	6.2	1.1693861	18.8	4.8	6.6	2.5107062	3.231098884	5.79	0.153
6	Co(OH)2	HQCA	2-Aminoethanol	171.1	18.95	48.89	64.53	1.2169031	17.8	10.3	21.3	5.146864	20.6	9.5	18.8	3.9299609	6.184658438	3.72	0.266
14	MnO2	VBA	Benzaldehyde	178	1.4	40.72	73.098	3.6800923	18.9	8	6.2	1.7914966	18.6	4.5	6.2	1.8885957	3.551056181	3.66	0.153
