# Supplementary material for: Data-scientific validation of prediction models for the controlled syntheses of exfoliated nanosheets
Source: Nanoscale Adv. 2025 Jun 4;7(15):4620–7. doi: 10.1039/d5na00215j (PMC12177519; doi:10.1039/d5na00215j)
Supplement: NA-007-D5NA00215J-s002 [file NA-007-D5NA00215J-s002.zip › TableS3_reduced-datasets_size-distribution/size-distribution_training_30-4.csv]

	Host	Guest	Medium	x4	x8	x10	x13	x14	x16	x17	x18	x21	x30	x31	x32	x36	x40	x41	y3
4	Co(OH)2	AQS	Acetonitrile	81.6	0.341	31.78	30.76	3.927	15.3	18.0	6.1	5.6695389	21.8	18.9	15.5	1.7425389	16.067669400000003	3.72	0.11199999999999999
20	Nb6O17	API	DEG	245.0	32.0	46.97	97.302	2.3413	16.0	6.0	6.7	5.1446738	18.3	8.5	8.3	2.8033737999999997	5.4744862770000005	5.79	0.18600000000000003
52	TiO2	C14NH2	Benzonitrile	191.1	1.24	38.79	66.26100000000001	4.5911	18.8	12.0	3.3	1.2374563	16.1	2.3	4.1	3.3536437000000006	11.13058848	1.5	0.61
22	TiO2	NH2BA	1-Propanol	97.15	1.945	25.26	71.553	1.8427732	15.7	6.8	17.4	1.2570861999999998	19.9	7.0	12.2	0.585687	9.881295462	1.5	0.038
12	MnO2	OMeBA	Cyclohexane	80.74	0.98	27.62	110.665	0.0	16.6	0.1	0.1	1.3346895	19.0	6.5	8.0	1.3346895	11.24322018	3.66	0.139
31	TiO2	OMeBA	2-Methoxyethanol	124.5	1.71	33.3	74.96300000000001	0.34108798	16.4	9.2	15.8	1.3346895	19.0	6.5	8.0	0.99360152	9.755511262999999	1.5	0.24100000000000002
28	TiO2	BXPA	DEG	245.0	32.0	46.97	97.302	2.3413	16.0	6.0	6.7	2.1837853	16.1	5.1	7.0	0.1575147	0.9695359709999999	1.5	0.11
37	TiO2	CH3BA	NMP	202.0	1.666	40.79	91.68	4.301	18.0	12.3	7.2	1.1693861	18.8	4.8	6.6	3.1316139	7.692	1.5	0.305
6	Co(OH)2	HQCA	2-Aminoethanol	171.1	18.95	48.89	64.53	1.2169031000000001	17.8	10.3	21.3	5.146864	20.6	9.5	18.8	3.9299608999999998	6.184658438	3.72	0.266
17	MnO2	API	Benzylalcohol	205.41	5.582000000000001	38.25	87.331	2.0636368000000003	18.4	6.3	13.7	5.1446738	18.3	8.5	8.3	3.081037	5.834380857999999	3.66	0.25
7	Co(OH)2	C6-COOH	DEG	245.0	32.0	46.97	97.302	2.3413	16.0	6.0	6.7	1.9300127	16.3	5.4	11.0	0.41128729999999997	4.382921400000001	3.72	0.28600000000000003
34	TiO2	OHBA	DMF	153.0	0.802	37.1	68.09	4.375	17.4	13.7	11.3	1.8343961	19.6	7.2	13.4	2.5406039000000002	8.125	1.5	0.301
11	MnO2	OMeBA	2-Ethoxyethanol	135.1	1.84	28.2	93.721	0.46897346	16.2	8.1	13.9	1.3346895	19.0	6.5	8.0	0.86571604	8.290355843	3.66	0.133
14	MnO2	VBA	Benzaldehyde	178.0	1.4	40.72	73.098	3.6800922999999996	18.9	8.0	6.2	1.7914966	18.6	4.5	6.2	1.8885956999999998	3.5510561810000003	3.66	0.153
42	TiO2	BA	DMSO	189.0	1.9909999999999999	45.75	52.99	5.159	18.4	16.4	10.2	1.4883251	18.8	4.6	7.1	3.6706748999999994	12.227	1.5	0.33399999999999996
24	TiO2	NH2BA	Benzylalcohol	205.41	5.582000000000001	38.25	87.331	2.0636368000000003	18.4	6.3	13.7	1.2570861999999998	19.9	7.0	12.2	0.8065505999999999	3.42636834	1.5	0.045
16	MnO2	C18NH2	DMF	153.0	0.802	37.1	68.09	4.375	17.4	13.7	11.3	1.2367235	16.0	1.8	3.4	3.1382765	14.55541136	3.66	0.204
32	TiO2	CH3BA	DMSO	189.0	1.9909999999999999	45.75	52.99	5.159	18.4	16.4	10.2	1.1693861	18.8	4.8	6.6	3.9896138999999997	12.172	1.5	0.27899999999999997
15	MnO2	API	2-Methoxyethanol	124.5	1.71	33.3	74.96300000000001	0.34108798	16.4	9.2	15.8	5.1446738	18.3	8.5	8.3	4.80358582	8.436824047	3.66	0.192
27	TiO2	C6	DEG	245.0	32.0	46.97	97.302	2.3413	16.0	6.0	6.7	1.2435419	16.0	3.9	7.5	1.0977581	2.247220505	1.5	0.078
18	Nb6O17	MeBA	DEG	245.0	32.0	46.97	97.302	2.3413	16.0	6.0	6.7	1.1693861	18.8	4.8	6.6	1.1719138999999998	5.728001397000001	5.79	0.12
43	TiO2	FBA	Ethanol	78.29	1.0826	24.03	52.76	1.942	15.8	8.8	19.4	3.6089273	18.7	6.2	7.3	1.6669273	13.668	1.5	0.34600000000000003
25	TiO2	NH2BA	Ethyleneglycol	197.85	23.5	48.4	56.349	0.0	17.8	13.5	27.4	1.2570861999999998	19.9	7.0	12.2	1.2570861999999998	17.05667025	1.5	0.053
29	TiO2	NH2BA	Benzylalcohol	205.41	5.582000000000001	38.25	87.331	2.0636368000000003	18.4	6.3	13.7	1.2570861999999998	19.9	7.0	12.2	0.8065505999999999	3.42636834	1.5	0.18899999999999997
51	TiO2	C14NH2	DMSO	189.0	1.9909999999999999	45.75	52.99	5.159	18.4	16.4	10.2	1.2374563	16.1	2.3	4.1	3.9215437000000004	16.037	1.5	0.5489999999999999
13	MnO2	C18NH2	Ethylacetate	77.11	0.426	26.25538479	77.973	4.9505444	15.8	5.3	7.2	1.2367235	16.0	1.8	3.4	3.7138209000000004	5.181698563	3.66	0.147
10	Co(OH)2	PhMe	Benzaldehyde	178.0	1.4	40.72	73.098	3.6800922999999996	18.9	8.0	6.2	1.8594151	18.8	5.9	11.2	1.8206772	5.42678542	3.72	0.32799999999999996
19	Nb6O17	MeBA	Benzaldehyde	178.0	1.4	40.72	73.098	3.6800922999999996	18.9	8.0	6.2	1.1693861	18.8	4.8	6.6	2.5107062	3.2310988839999997	5.79	0.153
33	TiO2	BA	Benzaldehyde	178.0	1.4	40.72	73.098	3.6800922999999996	18.9	8.0	6.2	1.4883251	18.8	4.6	7.1	2.1917672	3.522782991	1.5	0.281
53	TiO2	C18NH2	Benzaldehyde	178.0	1.4	40.72	73.098	3.6800922999999996	18.9	8.0	6.2	1.2367235	16.0	1.8	3.4	2.4433688	8.939798655	1.5	0.627
