# Supplementary material for: Data-scientific validation of prediction models for the controlled syntheses of exfoliated nanosheets
Source: Nanoscale Adv. 2025 Jun 4;7(15):4620–7. doi: 10.1039/d5na00215j (PMC12177519; doi:10.1039/d5na00215j)
Supplement: NA-007-D5NA00215J-s002 [file NA-007-D5NA00215J-s002.zip › TableS3_reduced-datasets_size-distribution/size-distribution_training_35-3.csv]

	Host	Guest	Medium	x4	x8	x10	x13	x14	x16	x17	x18	x21	x30	x31	x32	x36	x40	x41	y3
12	MnO2	OMeBA	Cyclohexane	80.74	0.98	27.62	110.665	0.0	16.6	0.1	0.1	1.3346895	19.0	6.5	8.0	1.3346895	11.24322018	3.66	0.139
33	TiO2	BA	Benzaldehyde	178.0	1.4	40.72	73.098	3.6800922999999996	18.9	8.0	6.2	1.4883251	18.8	4.6	7.1	2.1917672	3.522782991	1.5	0.281
9	Co(OH)2	AQS	PropyleneCarbonate	242.0	2.76	40.9	67.815	6.188861900000001	17.4	18.6	7.4	5.6695389	21.8	18.9	15.5	0.519323	11.96411301	3.72	0.31
51	TiO2	C14NH2	DMSO	189.0	1.9909999999999999	45.75	52.99	5.159	18.4	16.4	10.2	1.2374563	16.1	2.3	4.1	3.9215437000000004	16.037	1.5	0.5489999999999999
39	TiO2	C14NH2	NMP	202.0	1.666	40.79	91.68	4.301	18.0	12.3	7.2	1.2374563	16.1	2.3	4.1	3.0635437000000003	11.138	1.5	0.312
31	TiO2	OMeBA	2-Methoxyethanol	124.5	1.71	33.3	74.96300000000001	0.34108798	16.4	9.2	15.8	1.3346895	19.0	6.5	8.0	0.99360152	9.755511262999999	1.5	0.24100000000000002
13	MnO2	C18NH2	Ethylacetate	77.11	0.426	26.25538479	77.973	4.9505444	15.8	5.3	7.2	1.2367235	16.0	1.8	3.4	3.7138209000000004	5.181698563	3.66	0.147
25	TiO2	NH2BA	Ethyleneglycol	197.85	23.5	48.4	56.349	0.0	17.8	13.5	27.4	1.2570861999999998	19.9	7.0	12.2	1.2570861999999998	17.05667025	1.5	0.053
49	TiO2	API	Benzylalcohol	205.41	5.582000000000001	38.25	87.331	2.0636368000000003	18.4	6.3	13.7	5.1446738	18.3	8.5	8.3	3.081037	5.834380857999999	1.5	0.509
6	Co(OH)2	HQCA	2-Aminoethanol	171.1	18.95	48.89	64.53	1.2169031000000001	17.8	10.3	21.3	5.146864	20.6	9.5	18.8	3.9299608999999998	6.184658438	3.72	0.266
53	TiO2	C18NH2	Benzaldehyde	178.0	1.4	40.72	73.098	3.6800922999999996	18.9	8.0	6.2	1.2367235	16.0	1.8	3.4	2.4433688	8.939798655	1.5	0.627
18	Nb6O17	MeBA	DEG	245.0	32.0	46.97	97.302	2.3413	16.0	6.0	6.7	1.1693861	18.8	4.8	6.6	1.1719138999999998	5.728001397000001	5.79	0.12
35	TiO2	BA	Acetone	58.08	0.3029	26.23	56.04	3.228	15.5	10.4	7.0	1.4883251	18.8	4.6	7.1	1.7396749	8.787	1.5	0.302
30	TiO2	OMeBA	DEG	245.0	32.0	46.97	97.302	2.3413	16.0	6.0	6.7	1.3346895	19.0	6.5	8.0	1.0066104999999999	6.159545437999999	1.5	0.215
52	TiO2	C14NH2	Benzonitrile	191.1	1.24	38.79	66.26100000000001	4.5911	18.8	12.0	3.3	1.2374563	16.1	2.3	4.1	3.3536437000000006	11.13058848	1.5	0.61
4	Co(OH)2	AQS	Acetonitrile	81.6	0.341	31.78	30.76	3.927	15.3	18.0	6.1	5.6695389	21.8	18.9	15.5	1.7425389	16.067669400000003	3.72	0.11199999999999999
27	TiO2	C6	DEG	245.0	32.0	46.97	97.302	2.3413	16.0	6.0	6.7	1.2435419	16.0	3.9	7.5	1.0977581	2.247220505	1.5	0.078
16	MnO2	C18NH2	DMF	153.0	0.802	37.1	68.09	4.375	17.4	13.7	11.3	1.2367235	16.0	1.8	3.4	3.1382765	14.55541136	3.66	0.204
15	MnO2	API	2-Methoxyethanol	124.5	1.71	33.3	74.96300000000001	0.34108798	16.4	9.2	15.8	5.1446738	18.3	8.5	8.3	4.80358582	8.436824047	3.66	0.192
23	TiO2	NH2BA	1-Butanol	117.25	3.0	27.18	90.316	1.8754992	16.0	5.7	15.8	1.2570861999999998	19.9	7.0	12.2	0.618413	8.688498144	1.5	0.038
11	MnO2	OMeBA	2-Ethoxyethanol	135.1	1.84	28.2	93.721	0.46897346	16.2	8.1	13.9	1.3346895	19.0	6.5	8.0	0.86571604	8.290355843	3.66	0.133
7	Co(OH)2	C6-COOH	DEG	245.0	32.0	46.97	97.302	2.3413	16.0	6.0	6.7	1.9300127	16.3	5.4	11.0	0.41128729999999997	4.382921400000001	3.72	0.28600000000000003
45	TiO2	NEA	DMF	153.0	0.802	37.1	68.09	4.375	17.4	13.7	11.3	1.4487434	19.5	4.0	5.9	2.9262566000000003	11.87	1.5	0.35200000000000004
44	TiO2	C18NH2	Benzonitrile	191.1	1.24	38.79	66.26100000000001	4.5911	18.8	12.0	3.3	1.2367235	16.0	1.8	3.4	3.3543765	11.63658025	1.5	0.35
37	TiO2	CH3BA	NMP	202.0	1.666	40.79	91.68	4.301	18.0	12.3	7.2	1.1693861	18.8	4.8	6.6	3.1316139	7.692	1.5	0.305
50	TiO2	NEA	DMSO	189.0	1.9909999999999999	45.75	52.99	5.159	18.4	16.4	10.2	1.4487434	19.5	4.0	5.9	3.7102565999999997	13.308	1.5	0.532
5	Co(OH)2	PhBX	PropyleneCarbonate	242.0	2.76	40.9	67.815	6.188861900000001	17.4	18.6	7.4	3.2528864	18.2	6.0	10.2	2.9359755	13.00615239	3.72	0.265
34	TiO2	OHBA	DMF	153.0	0.802	37.1	68.09	4.375	17.4	13.7	11.3	1.8343961	19.6	7.2	13.4	2.5406039000000002	8.125	1.5	0.301
47	TiO2	CH3BA	Water	99.97399999999999	0.8903	72.59	14.74	2.4290000000000003	15.5	16.0	42.3	1.1693861	18.8	4.8	6.6	1.2596139	37.993	1.5	0.444
1	BST	PEA	DEG	245.0	32.0	46.97	97.302	2.3413	16.0	6.0	6.7	2.477785	18.8	7.3	8.8	0.136485	6.120457499	2.75	0.26899999999999996
28	TiO2	BXPA	DEG	245.0	32.0	46.97	97.302	2.3413	16.0	6.0	6.7	2.1837853	16.1	5.1	7.0	0.1575147	0.9695359709999999	1.5	0.11
40	TiO2	TpCNH2	Acetone	58.08	0.3029	26.23	56.04	3.228	15.5	10.4	7.0	2.0933879	19.3	5.6	10.1	1.1346121	9.508	1.5	0.317
2	Co(OH)2	PhBX	Benzaldehyde	178.0	1.4	40.72	73.098	3.6800922999999996	18.9	8.0	6.2	3.2528864	18.2	6.0	10.2	0.4272059	4.686149806	3.72	0.026000000000000002
22	TiO2	NH2BA	1-Propanol	97.15	1.945	25.26	71.553	1.8427732	15.7	6.8	17.4	1.2570861999999998	19.9	7.0	12.2	0.585687	9.881295462	1.5	0.038
36	TiO2	FBA	Methanol	64.55	0.5513	23.98	33.99	2.106	15.1	12.3	22.3	3.6089273	18.7	6.2	7.3	1.5029273	17.721	1.5	0.302
