# Supplementary material for: Data-scientific validation of prediction models for the controlled syntheses of exfoliated nanosheets
Source: Nanoscale Adv. 2025 Jun 4;7(15):4620–7. doi: 10.1039/d5na00215j (PMC12177519; doi:10.1039/d5na00215j)
Supplement: NA-007-D5NA00215J-s002 [file NA-007-D5NA00215J-s002.zip › TableS3_reduced-datasets_size-distribution/size-distribution_training_40-0.csv]

	Host	Guest	Medium	x4	x8	x10	x13	x14	x16	x17	x18	x21	x30	x31	x32	x36	x40	x41	y3
53	TiO2	C18NH2	Benzaldehyde	178	1.4	40.72	73.098	3.6800923	18.9	8	6.2	1.2367235	16	1.8	3.4	2.4433688	8.939798655	1.5	0.627
33	TiO2	BA	Benzaldehyde	178	1.4	40.72	73.098	3.6800923	18.9	8	6.2	1.4883251	18.8	4.6	7.1	2.1917672	3.522782991	1.5	0.281
48	TiO2	MeBA	Benzaldehyde	178	1.4	40.72	73.098	3.6800923	18.9	8	6.2	1.1693861	18.8	4.8	6.6	2.5107062	3.231098884	1.5	0.493
26	TiO2	NH2BA	2-Aminoethanol	171.1	18.95	48.89	64.53	1.2169031	17.8	10.3	21.3	1.2570862	19.9	7	12.2	0.0401831	10.5517771	1.5	0.054
11	MnO2	OMeBA	2-Ethoxyethanol	135.1	1.84	28.2	93.721	0.46897346	16.2	8.1	13.9	1.3346895	19	6.5	8	0.86571604	8.290355843	3.66	0.133
2	Co(OH)2	PhBX	Benzaldehyde	178	1.4	40.72	73.098	3.6800923	18.9	8	6.2	3.2528864	18.2	6	10.2	0.4272059	4.686149806	3.72	0.026
32	TiO2	CH3BA	DMSO	189	1.991	45.75	52.99	5.159	18.4	16.4	10.2	1.1693861	18.8	4.8	6.6	3.9896139	12.172	1.5	0.279
42	TiO2	BA	DMSO	189	1.991	45.75	52.99	5.159	18.4	16.4	10.2	1.4883251	18.8	4.6	7.1	3.6706749	12.227	1.5	0.334
45	TiO2	NEA	DMF	153	0.802	37.1	68.09	4.375	17.4	13.7	11.3	1.4487434	19.5	4	5.9	2.9262566	11.87	1.5	0.352
30	TiO2	OMeBA	DEG	245	32	46.97	97.302	2.3413	16	6	6.7	1.3346895	19	6.5	8	1.0066105	6.159545438	1.5	0.215
4	Co(OH)2	AQS	Acetonitrile	81.6	0.341	31.78	30.76	3.927	15.3	18	6.1	5.6695389	21.8	18.9	15.5	1.7425389	16.0676694	3.72	0.112
10	Co(OH)2	PhMe	Benzaldehyde	178	1.4	40.72	73.098	3.6800923	18.9	8	6.2	1.8594151	18.8	5.9	11.2	1.8206772	5.42678542	3.72	0.328
28	TiO2	BXPA	DEG	245	32	46.97	97.302	2.3413	16	6	6.7	2.1837853	16.1	5.1	7	0.1575147	0.969535971	1.5	0.11
22	TiO2	NH2BA	1-Propanol	97.15	1.945	25.26	71.553	1.8427732	15.7	6.8	17.4	1.2570862	19.9	7	12.2	0.585687	9.881295462	1.5	0.038
31	TiO2	OMeBA	2-Methoxyethanol	124.5	1.71	33.3	74.963	0.34108798	16.4	9.2	15.8	1.3346895	19	6.5	8	0.99360152	9.755511263	1.5	0.241
38	TiO2	FBA	Acetonitrile	81.6	0.341	31.78	30.76	3.927	15.3	18	6.1	3.6089273	18.7	6.2	7.3	0.3180727	13.672	1.5	0.309
37	TiO2	CH3BA	NMP	202	1.666	40.79	91.68	4.301	18	12.3	7.2	1.1693861	18.8	4.8	6.6	3.1316139	7.692	1.5	0.305
7	Co(OH)2	C6-COOH	DEG	245	32	46.97	97.302	2.3413	16	6	6.7	1.9300127	16.3	5.4	11	0.4112873	4.3829214	3.72	0.286
14	MnO2	VBA	Benzaldehyde	178	1.4	40.72	73.098	3.6800923	18.9	8	6.2	1.7914966	18.6	4.5	6.2	1.8885957	3.551056181	3.66	0.153
27	TiO2	C6	DEG	245	32	46.97	97.302	2.3413	16	6	6.7	1.2435419	16	3.9	7.5	1.0977581	2.247220505	1.5	0.078
35	TiO2	BA	Acetone	58.08	0.3029	26.23	56.04	3.228	15.5	10.4	7	1.4883251	18.8	4.6	7.1	1.7396749	8.787	1.5	0.302
49	TiO2	API	Benzylalcohol	205.41	5.582	38.25	87.331	2.0636368	18.4	6.3	13.7	5.1446738	18.3	8.5	8.3	3.081037	5.834380858	1.5	0.509
18	Nb6O17	MeBA	DEG	245	32	46.97	97.302	2.3413	16	6	6.7	1.1693861	18.8	4.8	6.6	1.1719139	5.728001397	5.79	0.12
51	TiO2	C14NH2	DMSO	189	1.991	45.75	52.99	5.159	18.4	16.4	10.2	1.2374563	16.1	2.3	4.1	3.9215437	16.037	1.5	0.549
34	TiO2	OHBA	DMF	153	0.802	37.1	68.09	4.375	17.4	13.7	11.3	1.8343961	19.6	7.2	13.4	2.5406039	8.125	1.5	0.301
15	MnO2	API	2-Methoxyethanol	124.5	1.71	33.3	74.963	0.34108798	16.4	9.2	15.8	5.1446738	18.3	8.5	8.3	4.80358582	8.436824047	3.66	0.192
5	Co(OH)2	PhBX	PropyleneCarbonate	242	2.76	40.9	67.815	6.1888619	17.4	18.6	7.4	3.2528864	18.2	6	10.2	2.9359755	13.00615239	3.72	0.265
29	TiO2	NH2BA	Benzylalcohol	205.41	5.582	38.25	87.331	2.0636368	18.4	6.3	13.7	1.2570862	19.9	7	12.2	0.8065506	3.42636834	1.5	0.189
16	MnO2	C18NH2	DMF	153	0.802	37.1	68.09	4.375	17.4	13.7	11.3	1.2367235	16	1.8	3.4	3.1382765	14.55541136	3.66	0.204
46	TiO2	NEA	Acetonitrile	81.6	0.341	31.78	30.76	3.927	15.3	18	6.1	1.4487434	19.5	4	5.9	2.4782566	16.328	1.5	0.41
20	Nb6O17	API	DEG	245	32	46.97	97.302	2.3413	16	6	6.7	5.1446738	18.3	8.5	8.3	2.8033738	5.474486277	5.79	0.186
52	TiO2	C14NH2	Benzonitrile	191.1	1.24	38.79	66.261	4.5911	18.8	12	3.3	1.2374563	16.1	2.3	4.1	3.3536437	11.13058848	1.5	0.61
8	Co(OH)2	PhMe	DEG	245	32	46.97	97.302	2.3413	16	6	6.7	1.8594151	18.8	5.9	11.2	0.4818849	7.184705979	3.72	0.288
13	MnO2	C18NH2	Ethylacetate	77.11	0.426	26.25538479	77.973	4.9505444	15.8	5.3	7.2	1.2367235	16	1.8	3.4	3.7138209	5.181698563	3.66	0.147
25	TiO2	NH2BA	Ethyleneglycol	197.85	23.5	48.4	56.349	0	17.8	13.5	27.4	1.2570862	19.9	7	12.2	1.2570862	17.05667025	1.5	0.053
17	MnO2	API	Benzylalcohol	205.41	5.582	38.25	87.331	2.0636368	18.4	6.3	13.7	5.1446738	18.3	8.5	8.3	3.081037	5.834380858	3.66	0.25
40	TiO2	TpCNH2	Acetone	58.08	0.3029	26.23	56.04	3.228	15.5	10.4	7	2.0933879	19.3	5.6	10.1	1.1346121	9.508	1.5	0.317
43	TiO2	FBA	Ethanol	78.29	1.0826	24.03	52.76	1.942	15.8	8.8	19.4	3.6089273	18.7	6.2	7.3	1.6669273	13.668	1.5	0.346
1	BST	PEA	DEG	245	32	46.97	97.302	2.3413	16	6	6.7	2.477785	18.8	7.3	8.8	0.136485	6.120457499	2.75	0.269
12	MnO2	OMeBA	Cyclohexane	80.74	0.98	27.62	110.665	0	16.6	0.1	0.1	1.3346895	19	6.5	8	1.3346895	11.24322018	3.66	0.139
