# Supplementary material for: Data-scientific validation of prediction models for the controlled syntheses of exfoliated nanosheets
Source: Nanoscale Adv. 2025 Jun 4;7(15):4620–7. doi: 10.1039/d5na00215j (PMC12177519; doi:10.1039/d5na00215j)
Supplement: NA-007-D5NA00215J-s002 [file NA-007-D5NA00215J-s002.zip › TableS3_reduced-datasets_size-distribution/size-distribution_training_45-0.csv]

	x4	x8	x10	x13	x14	x16	x17	x18	x21	x30	x31	x32	x36	x40	x41	y3
53	178	1.4	40.72	73.098	3.6800923	18.9	8	6.2	1.2367235	16	1.8	3.4	2.4433688	8.939798655	1.5	0.627
33	178	1.4	40.72	73.098	3.6800923	18.9	8	6.2	1.4883251	18.8	4.6	7.1	2.1917672	3.522782991	1.5	0.281
48	178	1.4	40.72	73.098	3.6800923	18.9	8	6.2	1.1693861	18.8	4.8	6.6	2.5107062	3.231098884	1.5	0.493
26	171.1	18.95	48.89	64.53	1.2169031	17.8	10.3	21.3	1.2570862	19.9	7	12.2	0.0401831	10.5517771	1.5	0.054
11	135.1	1.84	28.2	93.721	0.46897346	16.2	8.1	13.9	1.3346895	19	6.5	8	0.86571604	8.290355843	3.66	0.133
2	178	1.4	40.72	73.098	3.6800923	18.9	8	6.2	3.2528864	18.2	6	10.2	0.4272059	4.686149806	3.72	0.026
32	189	1.991	45.75	52.99	5.159	18.4	16.4	10.2	1.1693861	18.8	4.8	6.6	3.9896139	12.172	1.5	0.279
42	189	1.991	45.75	52.99	5.159	18.4	16.4	10.2	1.4883251	18.8	4.6	7.1	3.6706749	12.227	1.5	0.334
45	153	0.802	37.1	68.09	4.375	17.4	13.7	11.3	1.4487434	19.5	4	5.9	2.9262566	11.87	1.5	0.352
30	245	32	46.97	97.302	2.3413	16	6	6.7	1.3346895	19	6.5	8	1.0066105	6.159545438	1.5	0.215
4	81.6	0.341	31.78	30.76	3.927	15.3	18	6.1	5.6695389	21.8	18.9	15.5	1.7425389	16.0676694	3.72	0.112
10	178	1.4	40.72	73.098	3.6800923	18.9	8	6.2	1.8594151	18.8	5.9	11.2	1.8206772	5.42678542	3.72	0.328
28	245	32	46.97	97.302	2.3413	16	6	6.7	2.1837853	16.1	5.1	7	0.1575147	0.969535971	1.5	0.11
22	97.15	1.945	25.26	71.553	1.8427732	15.7	6.8	17.4	1.2570862	19.9	7	12.2	0.585687	9.881295462	1.5	0.038
31	124.5	1.71	33.3	74.963	0.34108798	16.4	9.2	15.8	1.3346895	19	6.5	8	0.99360152	9.755511263	1.5	0.241
38	81.6	0.341	31.78	30.76	3.927	15.3	18	6.1	3.6089273	18.7	6.2	7.3	0.3180727	13.672	1.5	0.309
37	202	1.666	40.79	91.68	4.301	18	12.3	7.2	1.1693861	18.8	4.8	6.6	3.1316139	7.692	1.5	0.305
7	245	32	46.97	97.302	2.3413	16	6	6.7	1.9300127	16.3	5.4	11	0.4112873	4.3829214	3.72	0.286
14	178	1.4	40.72	73.098	3.6800923	18.9	8	6.2	1.7914966	18.6	4.5	6.2	1.8885957	3.551056181	3.66	0.153
27	245	32	46.97	97.302	2.3413	16	6	6.7	1.2435419	16	3.9	7.5	1.0977581	2.247220505	1.5	0.078
35	58.08	0.3029	26.23	56.04	3.228	15.5	10.4	7	1.4883251	18.8	4.6	7.1	1.7396749	8.787	1.5	0.302
49	205.41	5.582	38.25	87.331	2.0636368	18.4	6.3	13.7	5.1446738	18.3	8.5	8.3	3.081037	5.834380858	1.5	0.509
18	245	32	46.97	97.302	2.3413	16	6	6.7	1.1693861	18.8	4.8	6.6	1.1719139	5.728001397	5.79	0.12
51	189	1.991	45.75	52.99	5.159	18.4	16.4	10.2	1.2374563	16.1	2.3	4.1	3.9215437	16.037	1.5	0.549
34	153	0.802	37.1	68.09	4.375	17.4	13.7	11.3	1.8343961	19.6	7.2	13.4	2.5406039	8.125	1.5	0.301
15	124.5	1.71	33.3	74.963	0.34108798	16.4	9.2	15.8	5.1446738	18.3	8.5	8.3	4.80358582	8.436824047	3.66	0.192
5	242	2.76	40.9	67.815	6.1888619	17.4	18.6	7.4	3.2528864	18.2	6	10.2	2.9359755	13.00615239	3.72	0.265
29	205.41	5.582	38.25	87.331	2.0636368	18.4	6.3	13.7	1.2570862	19.9	7	12.2	0.8065506	3.42636834	1.5	0.189
16	153	0.802	37.1	68.09	4.375	17.4	13.7	11.3	1.2367235	16	1.8	3.4	3.1382765	14.55541136	3.66	0.204
46	81.6	0.341	31.78	30.76	3.927	15.3	18	6.1	1.4487434	19.5	4	5.9	2.4782566	16.328	1.5	0.41
20	245	32	46.97	97.302	2.3413	16	6	6.7	5.1446738	18.3	8.5	8.3	2.8033738	5.474486277	5.79	0.186
52	191.1	1.24	38.79	66.261	4.5911	18.8	12	3.3	1.2374563	16.1	2.3	4.1	3.3536437	11.13058848	1.5	0.61
8	245	32	46.97	97.302	2.3413	16	6	6.7	1.8594151	18.8	5.9	11.2	0.4818849	7.184705979	3.72	0.288
13	77.11	0.426	26.25538479	77.973	4.9505444	15.8	5.3	7.2	1.2367235	16	1.8	3.4	3.7138209	5.181698563	3.66	0.147
25	197.85	23.5	48.4	56.349	0	17.8	13.5	27.4	1.2570862	19.9	7	12.2	1.2570862	17.05667025	1.5	0.053
17	205.41	5.582	38.25	87.331	2.0636368	18.4	6.3	13.7	5.1446738	18.3	8.5	8.3	3.081037	5.834380858	3.66	0.25
40	58.08	0.3029	26.23	56.04	3.228	15.5	10.4	7	2.0933879	19.3	5.6	10.1	1.1346121	9.508	1.5	0.317
43	78.29	1.0826	24.03	52.76	1.942	15.8	8.8	19.4	3.6089273	18.7	6.2	7.3	1.6669273	13.668	1.5	0.346
1	245	32	46.97	97.302	2.3413	16	6	6.7	2.477785	18.8	7.3	8.8	0.136485	6.120457499	2.75	0.269
12	80.74	0.98	27.62	110.665	0	16.6	0.1	0.1	1.3346895	19	6.5	8	1.3346895	11.24322018	3.66	0.139
41	61.18	0.5357	29.87	15	1.528	17.8	3.1	5.7	1.4487434	19.5	4	5.9	0.0792566	3.523	1.5	0.331
24	205.41	5.582	38.25	87.331	2.0636368	18.4	6.3	13.7	1.2570862	19.9	7	12.2	0.8065506	3.42636834	1.5	0.045
6	171.1	18.95	48.89	64.53	1.2169031	17.8	10.3	21.3	5.146864	20.6	9.5	18.8	3.9299609	6.184658438	3.72	0.266
23	117.25	3	27.18	90.316	1.8754992	16	5.7	15.8	1.2570862	19.9	7	12.2	0.618413	8.688498144	1.5	0.038
36	64.55	0.5513	23.98	33.99	2.106	15.1	12.3	22.3	3.6089273	18.7	6.2	7.3	1.5029273	17.721	1.5	0.302
