# Supplementary material for: Data-scientific validation of prediction models for the controlled syntheses of exfoliated nanosheets
Source: Nanoscale Adv. 2025 Jun 4;7(15):4620–7. doi: 10.1039/d5na00215j (PMC12177519; doi:10.1039/d5na00215j)
Supplement: NA-007-D5NA00215J-s002 [file NA-007-D5NA00215J-s002.zip › TableS3_reduced-datasets_size-distribution/size-distribution_training_45-4.csv]

	Host	Guest	Medium	x4	x8	x10	x13	x14	x16	x17	x18	x21	x30	x31	x32	x36	x40	x41	y3
4	Co(OH)2	AQS	Acetonitrile	81.6	0.341	31.78	30.76	3.927	15.3	18.0	6.1	5.6695389	21.8	18.9	15.5	1.7425389	16.067669400000003	3.72	0.11199999999999999
20	Nb6O17	API	DEG	245.0	32.0	46.97	97.302	2.3413	16.0	6.0	6.7	5.1446738	18.3	8.5	8.3	2.8033737999999997	5.4744862770000005	5.79	0.18600000000000003
52	TiO2	C14NH2	Benzonitrile	191.1	1.24	38.79	66.26100000000001	4.5911	18.8	12.0	3.3	1.2374563	16.1	2.3	4.1	3.3536437000000006	11.13058848	1.5	0.61
22	TiO2	NH2BA	1-Propanol	97.15	1.945	25.26	71.553	1.8427732	15.7	6.8	17.4	1.2570861999999998	19.9	7.0	12.2	0.585687	9.881295462	1.5	0.038
12	MnO2	OMeBA	Cyclohexane	80.74	0.98	27.62	110.665	0.0	16.6	0.1	0.1	1.3346895	19.0	6.5	8.0	1.3346895	11.24322018	3.66	0.139
31	TiO2	OMeBA	2-Methoxyethanol	124.5	1.71	33.3	74.96300000000001	0.34108798	16.4	9.2	15.8	1.3346895	19.0	6.5	8.0	0.99360152	9.755511262999999	1.5	0.24100000000000002
28	TiO2	BXPA	DEG	245.0	32.0	46.97	97.302	2.3413	16.0	6.0	6.7	2.1837853	16.1	5.1	7.0	0.1575147	0.9695359709999999	1.5	0.11
37	TiO2	CH3BA	NMP	202.0	1.666	40.79	91.68	4.301	18.0	12.3	7.2	1.1693861	18.8	4.8	6.6	3.1316139	7.692	1.5	0.305
6	Co(OH)2	HQCA	2-Aminoethanol	171.1	18.95	48.89	64.53	1.2169031000000001	17.8	10.3	21.3	5.146864	20.6	9.5	18.8	3.9299608999999998	6.184658438	3.72	0.266
17	MnO2	API	Benzylalcohol	205.41	5.582000000000001	38.25	87.331	2.0636368000000003	18.4	6.3	13.7	5.1446738	18.3	8.5	8.3	3.081037	5.834380857999999	3.66	0.25
7	Co(OH)2	C6-COOH	DEG	245.0	32.0	46.97	97.302	2.3413	16.0	6.0	6.7	1.9300127	16.3	5.4	11.0	0.41128729999999997	4.382921400000001	3.72	0.28600000000000003
34	TiO2	OHBA	DMF	153.0	0.802	37.1	68.09	4.375	17.4	13.7	11.3	1.8343961	19.6	7.2	13.4	2.5406039000000002	8.125	1.5	0.301
11	MnO2	OMeBA	2-Ethoxyethanol	135.1	1.84	28.2	93.721	0.46897346	16.2	8.1	13.9	1.3346895	19.0	6.5	8.0	0.86571604	8.290355843	3.66	0.133
14	MnO2	VBA	Benzaldehyde	178.0	1.4	40.72	73.098	3.6800922999999996	18.9	8.0	6.2	1.7914966	18.6	4.5	6.2	1.8885956999999998	3.5510561810000003	3.66	0.153
42	TiO2	BA	DMSO	189.0	1.9909999999999999	45.75	52.99	5.159	18.4	16.4	10.2	1.4883251	18.8	4.6	7.1	3.6706748999999994	12.227	1.5	0.33399999999999996
24	TiO2	NH2BA	Benzylalcohol	205.41	5.582000000000001	38.25	87.331	2.0636368000000003	18.4	6.3	13.7	1.2570861999999998	19.9	7.0	12.2	0.8065505999999999	3.42636834	1.5	0.045
16	MnO2	C18NH2	DMF	153.0	0.802	37.1	68.09	4.375	17.4	13.7	11.3	1.2367235	16.0	1.8	3.4	3.1382765	14.55541136	3.66	0.204
32	TiO2	CH3BA	DMSO	189.0	1.9909999999999999	45.75	52.99	5.159	18.4	16.4	10.2	1.1693861	18.8	4.8	6.6	3.9896138999999997	12.172	1.5	0.27899999999999997
15	MnO2	API	2-Methoxyethanol	124.5	1.71	33.3	74.96300000000001	0.34108798	16.4	9.2	15.8	5.1446738	18.3	8.5	8.3	4.80358582	8.436824047	3.66	0.192
27	TiO2	C6	DEG	245.0	32.0	46.97	97.302	2.3413	16.0	6.0	6.7	1.2435419	16.0	3.9	7.5	1.0977581	2.247220505	1.5	0.078
18	Nb6O17	MeBA	DEG	245.0	32.0	46.97	97.302	2.3413	16.0	6.0	6.7	1.1693861	18.8	4.8	6.6	1.1719138999999998	5.728001397000001	5.79	0.12
43	TiO2	FBA	Ethanol	78.29	1.0826	24.03	52.76	1.942	15.8	8.8	19.4	3.6089273	18.7	6.2	7.3	1.6669273	13.668	1.5	0.34600000000000003
25	TiO2	NH2BA	Ethyleneglycol	197.85	23.5	48.4	56.349	0.0	17.8	13.5	27.4	1.2570861999999998	19.9	7.0	12.2	1.2570861999999998	17.05667025	1.5	0.053
29	TiO2	NH2BA	Benzylalcohol	205.41	5.582000000000001	38.25	87.331	2.0636368000000003	18.4	6.3	13.7	1.2570861999999998	19.9	7.0	12.2	0.8065505999999999	3.42636834	1.5	0.18899999999999997
51	TiO2	C14NH2	DMSO	189.0	1.9909999999999999	45.75	52.99	5.159	18.4	16.4	10.2	1.2374563	16.1	2.3	4.1	3.9215437000000004	16.037	1.5	0.5489999999999999
13	MnO2	C18NH2	Ethylacetate	77.11	0.426	26.25538479	77.973	4.9505444	15.8	5.3	7.2	1.2367235	16.0	1.8	3.4	3.7138209000000004	5.181698563	3.66	0.147
10	Co(OH)2	PhMe	Benzaldehyde	178.0	1.4	40.72	73.098	3.6800922999999996	18.9	8.0	6.2	1.8594151	18.8	5.9	11.2	1.8206772	5.42678542	3.72	0.32799999999999996
19	Nb6O17	MeBA	Benzaldehyde	178.0	1.4	40.72	73.098	3.6800922999999996	18.9	8.0	6.2	1.1693861	18.8	4.8	6.6	2.5107062	3.2310988839999997	5.79	0.153
33	TiO2	BA	Benzaldehyde	178.0	1.4	40.72	73.098	3.6800922999999996	18.9	8.0	6.2	1.4883251	18.8	4.6	7.1	2.1917672	3.522782991	1.5	0.281
53	TiO2	C18NH2	Benzaldehyde	178.0	1.4	40.72	73.098	3.6800922999999996	18.9	8.0	6.2	1.2367235	16.0	1.8	3.4	2.4433688	8.939798655	1.5	0.627
49	TiO2	API	Benzylalcohol	205.41	5.582000000000001	38.25	87.331	2.0636368000000003	18.4	6.3	13.7	5.1446738	18.3	8.5	8.3	3.081037	5.834380857999999	1.5	0.509
26	TiO2	NH2BA	2-Aminoethanol	171.1	18.95	48.89	64.53	1.2169031000000001	17.8	10.3	21.3	1.2570861999999998	19.9	7.0	12.2	0.0401831	10.551777099999999	1.5	0.054000000000000006
35	TiO2	BA	Acetone	58.08	0.3029	26.23	56.04	3.228	15.5	10.4	7.0	1.4883251	18.8	4.6	7.1	1.7396749	8.787	1.5	0.302
48	TiO2	MeBA	Benzaldehyde	178.0	1.4	40.72	73.098	3.6800922999999996	18.9	8.0	6.2	1.1693861	18.8	4.8	6.6	2.5107062	3.2310988839999997	1.5	0.493
44	TiO2	C18NH2	Benzonitrile	191.1	1.24	38.79	66.26100000000001	4.5911	18.8	12.0	3.3	1.2367235	16.0	1.8	3.4	3.3543765	11.63658025	1.5	0.35
2	Co(OH)2	PhBX	Benzaldehyde	178.0	1.4	40.72	73.098	3.6800922999999996	18.9	8.0	6.2	3.2528864	18.2	6.0	10.2	0.4272059	4.686149806	3.72	0.026000000000000002
47	TiO2	CH3BA	Water	99.97399999999999	0.8903	72.59	14.74	2.4290000000000003	15.5	16.0	42.3	1.1693861	18.8	4.8	6.6	1.2596139	37.993	1.5	0.444
41	TiO2	NEA	Chloroform	61.18	0.5357	29.87	15.0	1.528	17.8	3.1	5.7	1.4487434	19.5	4.0	5.9	0.0792566	3.523	1.5	0.331
21	Nb6O17	DAMN	Water	99.97399999999999	0.8903	72.59	14.74	2.4290000000000003	15.5	16.0	42.3	8.063259299999999	19.4	20.5	14.5	5.6342593	29.22208069	5.79	0.705
0	BST	MeBA	1,3-Dioxolane	78.0	0.59	31.2	60.838	1.4851083	17.3	9.2	8.9	1.1693861	18.8	4.8	6.6	0.3157222	5.800862005	2.75	0.08800000000000001
3	Co(OH)2	PhMe	PropyleneCarbonate	242.0	2.76	40.9	67.815	6.188861900000001	17.4	18.6	7.4	1.8594151	18.8	5.9	11.2	4.3294468	13.54880068	3.72	0.045
38	TiO2	FBA	Acetonitrile	81.6	0.341	31.78	30.76	3.927	15.3	18.0	6.1	3.6089273	18.7	6.2	7.3	0.31807270000000004	13.672	1.5	0.309
36	TiO2	FBA	Methanol	64.55	0.5513	23.98	33.99	2.106	15.1	12.3	22.3	3.6089273	18.7	6.2	7.3	1.5029273	17.721	1.5	0.302
50	TiO2	NEA	DMSO	189.0	1.9909999999999999	45.75	52.99	5.159	18.4	16.4	10.2	1.4487434	19.5	4.0	5.9	3.7102565999999997	13.308	1.5	0.532
30	TiO2	OMeBA	DEG	245.0	32.0	46.97	97.302	2.3413	16.0	6.0	6.7	1.3346895	19.0	6.5	8.0	1.0066104999999999	6.159545437999999	1.5	0.215
